# Supplementary material for: Triel Bond Formed by Malondialdehyde and Its Influence on the Intramolecular H-Bond and Proton Transfer
Source: Molecules. 2022 Sep 18;27(18):6091. doi: 10.3390/molecules27186091 (PMC9505241; doi:10.3390/molecules27186091)
Supplement: Supplementary file 1 [file molecules-27-06091-s001.zip]

Archive with 1 entries (1 files):
- molecules-1911996-supplementary.pdf
